# Supplementary material for: Genetic analysis of human parainfluenza virus type 4 associated with severe acute respiratory infection in children in Luohe City, Henan Province, China, during 2017–2018
Source: Arch Virol. 2021 Jul 6;166(9):2585–90. doi: 10.1007/s00705-021-05154-3 (PMC8321989; doi:10.1007/s00705-021-05154-3)
Supplement: Supplementary file 1 — Supplementary file1 (TXT 43 kb) [file 705_2021_5154_MOESM1_ESM.txt]

LOCUS       Seq1                    1740 bp    cRNA    linear   VRL 23-JUN-2020
DEFINITION  hemagglutinin-neuraminidase (HN) gene, complete cds.
ACCESSION   Seq1
VERSION
KEYWORDS    .
SOURCE      Human parainfluenza virus 4a
  ORGANISM  Human parainfluenza virus 4a
            Viruses; Riboviria; Orthornavirae; Negarnaviricota;
            Haploviricotina; Monjiviricetes; Mononegavirales; Paramyxoviridae;
            Rubulavirus.
REFERENCE   1  (bases 1 to 1740)
  AUTHORS   Shanshan,Z., Naiying,M., Yan,Z., Aili,C., Ruiping,H., Jin,X. and
            Wenbo,X.
  TITLE     Direct Submission
  JOURNAL   Submitted (23-JUN-2020) Measles lab, National institute for viral
            disease control and prevention, China CDC, 155#, Changbai Road,
            Changping District, Beijing, Beijing, 102206, China
COMMENT     Bankit Comment: ALT EMAIL:songjh@ivdc.chinacdc.cn
            Bankit Comment: TOTAL # OF SEQS:9
            
            ##Assembly-Data-START##
            Sequencing Technology :: Sanger dideoxy sequencing
            ##Assembly-Data-END##
FEATURES             Location/Qualifiers
     source          1..1740
                     /organism="Human parainfluenza virus 4a"
                     /mol_type="viral cRNA"
                     /strain="Henan/029/2018"
                     /isolation_source="Nasopharyngeal swab"
                     /db_xref="taxon:11224"
                     /country="China"
                     /collection_date="11-Jan-2018"
     gene            complement(<1..>1740)
                     /gene="HN"
     CDS             <1..1740
                     /codon_start=1
                     /product="hemagglutinin-neuraminidase"
                     /translation="MQDLHSNIQIFNQANSMVKRTWRLLFRIATLILLVSIFVLSLII
                     VLQSTPGNLQNDINAIRRELNELMENFETTSKSLLSVSNQITYDVSVLTPIRQEAIET
                     NIISKIKDHCKDRVIKEGGTCTVNRSPLHDVSFLKGINKFYFTYKDNMQIKFKPLLDY
                     PNFIPTATTPHGCIRIPSFSLGQTHWCYTHNIILQGCADTAHSNQYVSLGTLQVLKNG
                     DPYFKVEHSHYLNDGKNRKSCSVVAVPDGCLLYCVIMTKNETENFKDSQLATQLLTYI
                     SYNGTIKDRIINPPGSSRDWVHIAPGVGSGILYANYIIFPLYGGLTEKSVIHNNQSGK
                     YFFPNSTKLQCRNSTVEKIKGAKDSYTITYFSGRLIQSAFLVCDLRRFLSEDCEILIP
                     SNDYMMVGAEGRLYNIENNIFYYQRGSSWWPYPSLYRIRLNLSNKYPKITEIKFTKIE
                     IAPRPGNKDCPGNKACPKECITGVYQDTWPLSYPNTAFPHLKRAYYTGFYLNNSLERR
                     NPTFYTADNLDYHQQERLGKFNLTAGYSTTTCFKQTTTARLYCLYILEVGDSVIGDFQ
                     INPFLRLIDQTVN"
BASE COUNT      618 a    320 c    293 g    509 t
ORIGIN      
        1 atgcaagact tacatagtaa tatacaaata ttcaatcagg caaattcaat ggtgaaaaga
       61 acatggagat tactatttcg aattgcaacc ttaatattac ttgtctcaat atttgtatta
      121 tcactcataa ttgtattaca gtcaacacca gggaatttgc aaaatgatat caatgcaatt
      181 agaagggagc tcaatgaact tatggagaat tttgaaacta cgtctaaatc actgttaagc
      241 gtatcaaatc aaattaccta cgatgtatca gtgctcactc ctataagaca agaagccatt
      301 gaaacaaaca tcatttcaaa gataaaagat cattgcaagg acagagtaat taaagaagga
      361 ggaacttgta cagtgaatcg cagccctttg catgatgtct cctttctgaa gggaatcaac
      421 aagttctatt tcacatataa agataatatg caaattaagt tcaaaccatt attagattat
      481 cccaatttta ttccaactgc tacaactcct cacggatgca ttcgaattcc atcattctct
      541 ttaggtcaaa cccattggtg ttatacccac aatataatcc tacaaggatg tgcagacact
      601 gcacatagca atcaatatgt atcactagga accttacaag tcttaaaaaa tggtgaccct
      661 tattttaaag tcgagcatag tcattattta aatgacggga agaatcgaaa gagttgttca
      721 gtggttgctg tccctgacgg atgtctgctg tactgtgtga ttatgacaaa aaatgagaca
      781 gagaatttca aagattctca attggcaaca caattactca catacatatc atataatggt
      841 accattaaag atcgtataat aaatccacca ggatcatcca gagactgggt tcatatcgca
      901 ccaggggtag gctcaggcat tttgtatgca aattacatta tatttccttt gtatgggggt
      961 ctcacagaaa aatcagtgat acataataac caatcaggga aatatttttt ccctaattca
     1021 accaaattgc agtgtcgtaa cagcactgtg gaaaaaataa aaggagcaaa agattcatac
     1081 acaataactt acttctcagg gagacttata cagagtgcat ttttggtttg tgatctaaga
     1141 agatttcttt ctgaagattg tgaaatttta attcctagta atgattacat gatggtcggt
     1201 gcagagggtc gactatataa tattgagaac aacatatttt attatcagag aggatccagc
     1261 tggtggcctt atccgagcct ctatagaatt agattgaacc ttagtaataa atatcctaaa
     1321 ataactgaaa ttaaatttac aaaaattgaa atcgccccaa gaccaggtaa caaagattgt
     1381 ccagggaata aagcttgccc aaaagaatgt ataacaggag tctatcaaga tacatggcca
     1441 ctaagttatc ctaatactgc atttccacac ttgaaacgag cgtattatac aggtttttac
     1501 ctcaataatt cgctcgaaag acgcaatcca acattttata ctgcagacaa tctggattac
     1561 catcaacagg aaagattagg caaattcaat cttactgctg gatactctac tacaacctgt
     1621 tttaaacaga ctaccactgc gagattatac tgtctctaca tacttgaagt gggtgattca
     1681 gtcattggag actttcaaat caacccgttt ttacgcttaa tagatcagac tgttaattaa
//
LOCUS       Seq2                    1740 bp    cRNA    linear   VRL 23-JUN-2020
DEFINITION  hemagglutinin-neuraminidase (HN) gene, complete cds.
ACCESSION   Seq2
VERSION
KEYWORDS    .
SOURCE      Human parainfluenza virus 4a
  ORGANISM  Human parainfluenza virus 4a
            Viruses; Riboviria; Orthornavirae; Negarnaviricota;
            Haploviricotina; Monjiviricetes; Mononegavirales; Paramyxoviridae;
            Rubulavirus.
REFERENCE   1  (bases 1 to 1740)
  AUTHORS   Shanshan,Z., Naiying,M., Yan,Z., Aili,C., Ruiping,H., Jin,X. and
            Wenbo,X.
  TITLE     Direct Submission
  JOURNAL   Submitted (23-JUN-2020) Measles lab, National institute for viral
            disease control and prevention, China CDC, 155#, Changbai Road,
            Changping District, Beijing, Beijing, 102206, China
COMMENT     Bankit Comment: ALT EMAIL:songjh@ivdc.chinacdc.cn
            Bankit Comment: TOTAL # OF SEQS:9
            
            ##Assembly-Data-START##
            Sequencing Technology :: Sanger dideoxy sequencing
            ##Assembly-Data-END##
FEATURES             Location/Qualifiers
     source          1..1740
                     /organism="Human parainfluenza virus 4a"
                     /mol_type="viral cRNA"
                     /strain="Henan/247/2018"
                     /isolation_source="Nasopharyngeal swab"
                     /db_xref="taxon:11224"
                     /country="China"
                     /collection_date="5-Jun-2018"
     gene            complement(<1..>1740)
                     /gene="HN"
     CDS             <1..1740
                     /codon_start=1
                     /product="hemagglutinin-neuraminidase"
                     /translation="MQDSHSNTQTFNQANSMVKRTWRLLFRIATLILLVSIFVLSLII
                     VLQSTPGSLQNDINTIRRELNELMENFETTSKSLLSVSNQITYDVSVLTPIRQEAIET
                     NIISKIKDHCKDRVIKEGGTCTMNSSPLHDVSFLKGINKFYFTYKDNMQIKFKSLLDY
                     PNFIPTATTPHGCIRIPSFSLGQTHWCYTHNIILQGCADTAHSNQYVSLGTLQVLKNG
                     DPYFKVEHSHYLNDGKNRKSCSVVAVPDGCLLYCVIMTKNETENFKDPQLATQLLTYI
                     SYNGTIKDRIINPPGSSRDWVHIAPGVGSGILYANYIIFPLYGGLTEKSVIHNNQSGK
                     YFFPNSTKLQCRNSTVEKIKGAKDSYTITYFSGRLIQSAFLVCDLRRFLSEDCEILIP
                     SNNYMMVGAEGRLYNIDNNIFYYQRGSSWWPYPSLYRIRLNLSNKYPKITEIKFTKIE
                     IAPRPGNKDCPGNKACPKECITGVYQDTWPLSYPNTAFPHLKRAYYTGFYLNNSLERR
                     NPTFYTADNLDYHQQERLGKFNLTAGYSTTTCFKQTTTARLYCLYILEVGDSVIGDFQ
                     INPFLRLIDQTVN"
BASE COUNT      621 a    322 c    290 g    507 t
ORIGIN      
        1 atgcaagact cacatagcaa tacacaaaca ttcaatcagg caaattcaat ggtgaaaaga
       61 acatggagat tactatttcg aattgcaacc ttaatattac ttgtctcaat atttgtgtta
      121 tcactcataa ttgtattaca gtcaacacca gggagtttgc aaaacgatat caatacaatt
      181 agaagggagc tcaatgaact tatggagaat tttgaaacta cgtctaaatc actgttaagc
      241 gtatcaaatc aaattaccta tgatgtatca gtgctcactc ctataagaca agaagccatt
      301 gaaacaaaca tcatttcaaa gataaaagat cattgcaaag atagagtaat taaagaagga
      361 ggaacttgta caatgaatag cagccctttg catgatgtct cctttctaaa gggaatcaac
      421 aagttctatt tcacatataa agataatatg caaattaagt tcaaatcatt attagattat
      481 cccaatttta ttccaactgc tacaactcct cacggatgca ttagaattcc atcattctct
      541 ttaggtcaaa cccattggtg ttatacccac aatataatcc tacaaggatg tgcagacact
      601 gcacatagca atcaatatgt atcactagga accttacaag tcttaaaaaa tggtgaccct
      661 tattttaaag tcgagcatag tcattattta aatgacggga agaatcgaaa gagttgttca
      721 gtggttgctg tccccgacgg atgtctgctg tattgtgtga ttatgacaaa aaatgagaca
      781 gagaatttca aagatcctca attggcaaca caattactca catacatatc atataatggt
      841 accattaaag atcgtataat aaatccacca ggatcatcca gagactgggt tcatatcgca
      901 ccaggggtag gctcaggcat tttgtatgca aattacatta tatttccttt gtatgggggt
      961 ctcactgaaa aatcagtgat acataataac caatcaggga aatatttttt ccctaattcg
     1021 accaaattgc agtgtcgtaa cagcactgtg gaaaaaataa aaggagcaaa agattcatac
     1081 acaataactt acttctcagg gagacttata cagagtgcat ttttggtttg tgatctaaga
     1141 agatttcttt ctgaagattg tgaaatttta attcctagta ataattacat gatggttggt
     1201 gcagagggtc gactatacaa tattgataac aacatatttt attatcagag aggatccagc
     1261 tggtggcctt atccgagcct ctatagaatt agattgaacc tcagtaataa atatcctaaa
     1321 ataactgaaa ttaaatttac aaaaattgaa atcgccccaa gaccaggtaa caaagattgt
     1381 ccagggaata aagcttgccc aaaagaatgt ataacaggag tctatcaaga tacatggcca
     1441 ctaagttatc ctaatactgc atttccacac ttgaaacgag catattatac aggtttttac
     1501 ctcaataatt cgctcgaaag acgcaatcca acgttttata ctgcagacaa tctggattac
     1561 catcaacagg aaagattagg caaattcaat cttactgctg gatactctac tacaacctgt
     1621 tttaaacaga ctaccactgc gagattatac tgtctctaca tacttgaagt gggtgattca
     1681 gtcattggag actttcaaat caacccgttt ttacgcttaa tagatcagac tgttaattaa
//
LOCUS       Seq3                    1740 bp    cRNA    linear   VRL 23-JUN-2020
DEFINITION  hemagglutinin-neuraminidase (HN) gene, complete cds.
ACCESSION   Seq3
VERSION
KEYWORDS    .
SOURCE      Human parainfluenza virus 4a
  ORGANISM  Human parainfluenza virus 4a
            Viruses; Riboviria; Orthornavirae; Negarnaviricota;
            Haploviricotina; Monjiviricetes; Mononegavirales; Paramyxoviridae;
            Rubulavirus.
REFERENCE   1  (bases 1 to 1740)
  AUTHORS   Shanshan,Z., Naiying,M., Yan,Z., Aili,C., Ruiping,H., Jin,X. and
            Wenbo,X.
  TITLE     Direct Submission
  JOURNAL   Submitted (23-JUN-2020) Measles lab, National institute for viral
            disease control and prevention, China CDC, 155#, Changbai Road,
            Changping District, Beijing, Beijing, 102206, China
COMMENT     Bankit Comment: ALT EMAIL:songjh@ivdc.chinacdc.cn
            Bankit Comment: TOTAL # OF SEQS:9
            
            ##Assembly-Data-START##
            Sequencing Technology :: Sanger dideoxy sequencing
            ##Assembly-Data-END##
FEATURES             Location/Qualifiers
     source          1..1740
                     /organism="Human parainfluenza virus 4a"
                     /mol_type="viral cRNA"
                     /strain="Henan/251/2018"
                     /isolation_source="Nasopharyngeal swab"
                     /db_xref="taxon:11224"
                     /country="China"
                     /collection_date="12-Jun-2018"
     gene            complement(<1..>1740)
                     /gene="HN"
     CDS             <1..1740
                     /codon_start=1
                     /product="hemagglutinin-neuraminidase"
                     /translation="MQDSHSNTQIFNQANSMVKRTWRLLFRIATLILLVSIFVLSLII
                     VLQSTPGNLQNDINTIRRELNELIENFETTSKSLLSVSNQITYDVSVLTPIRQEAIET
                     NIISKIKDHCKDRVIKERGTCTMNSSPLHDVSFLKGINKFYFTYKDNMKIKFKSLLDY
                     PNFIPTATTPHGCIRIPSFSLGQTHWCYTHNIILQGCADTAHSNQYVSLGTLQVLKNG
                     DPYFKVEHSHYLNDEKNRKSCSVVAVPDGCLLYCVIMTKNETENFKDPQLATQLLTYI
                     SYNGTIKDRIINPPGSSRDWVHIAPGVGSGILYANYIIFPLYGGLTEKSVIHNNQSGK
                     YFYPNSTKLQCRNSTVEKIKGAKDSYTITYFSGRLIQSAFLVCDLRRFLSEDCEILIP
                     SNNYMMVGAEGRLYNIDNNIFYYQRGSSWWPYPSLYRIRLNLSNKYPKITEIKFTKIE
                     IAPRPGNKDCPGNKACPKECITGVYQDIWPLSYPNTAFPHLKRAYYTGFYLNNSLERR
                     NPTFYTADNLDYHQQERLGKFNLTAGYSTTTCFKQTTTARLYCLYILEVGDSVIGDFQ
                     INPFLRLIDQTVN"
BASE COUNT      627 a    317 c    286 g    510 t
ORIGIN      
        1 atgcaagact cacatagtaa tacacaaata ttcaatcagg caaattcaat ggtgaaaaga
       61 acatggagat tactatttcg aattgcaacc ttaatattac ttgtctcaat atttgtgtta
      121 tcactcataa ttgtattaca gtcaacacca gggaatttgc aaaacgatat caatacaatt
      181 agaagggagc tcaatgaact tatagagaat tttgaaacta cgtctaaatc gctgttaagc
      241 gtatcaaatc aaattaccta tgatgtatca gtgctcactc ctataagaca agaagccatt
      301 gaaacaaaca tcatttcaaa gataaaagat cattgcaaag atagagtaat taaagaaaga
      361 ggaacttgta caatgaatag cagccctttg catgatgtct cctttctaaa gggaatcaac
      421 aagttctatt tcacatataa agataatatg aaaattaagt tcaaatcatt attagattat
      481 cccaatttta ttccaactgc tacaactcct cacggatgca ttagaattcc atcattctct
      541 ttaggtcaaa cccattggtg ttatacccac aatataatcc tacaaggatg tgcagacact
      601 gcacatagca atcaatatgt atcactagga accttacaag tcttaaaaaa tggtgaccct
      661 tattttaaag tcgagcatag tcattattta aatgacgaga agaatcgaaa gagttgttca
      721 gtggttgctg tccccgacgg atgtctgctg tattgtgtga ttatgacaaa aaatgagaca
      781 gagaatttca aagatcctca attggcaaca caattactca catacatatc atataatggt
      841 accattaaag atcgtataat aaatccacca ggatcatcca gagactgggt tcatatcgca
      901 ccaggggtag gctcaggcat tttgtatgca aattacatta tatttccttt atatgggggt
      961 ctcactgaaa aatcagtgat acataataac caatcaggga aatattttta ccctaattcg
     1021 accaaattgc agtgtcgtaa cagcactgtg gaaaaaataa aaggagcaaa agattcatac
     1081 acaataactt acttctcagg gagacttata cagagtgcat ttttggtttg tgatctaaga
     1141 agatttcttt ctgaagattg tgaaatttta attcctagta ataattacat gatggtcggt
     1201 gcagagggtc gactatacaa tattgataac aacatatttt attatcagag aggatccagc
     1261 tggtggcctt atccgagcct ttatagaatt agattgaacc ttagtaataa atatcctaaa
     1321 ataactgaaa ttaaatttac aaaaattgaa atcgccccaa gaccaggtaa caaagattgt
     1381 ccagggaata aagcttgccc aaaagaatgt ataacaggag tctatcaaga tatatggcca
     1441 ctaagttatc ctaatactgc atttccacac ttgaaacgag catattatac aggtttttac
     1501 ctcaataatt cgctcgaaag acgcaatcca acgttttata ctgcagacaa tctggattac
     1561 catcaacagg aaagattagg caaattcaat cttactgctg gatactctac tacaacctgt
     1621 tttaaacaga ctaccactgc gagattatac tgtctctaca tacttgaagt gggtgattca
     1681 gtcattggag actttcaaat caacccgttt ttacgcttaa tagatcagac tgttaattaa
//
LOCUS       Seq4                    1740 bp    cRNA    linear   VRL 23-JUN-2020
DEFINITION  hemagglutinin-neuraminidase (HN) gene, complete cds.
ACCESSION   Seq4
VERSION
KEYWORDS    .
SOURCE      Human parainfluenza virus 4a
  ORGANISM  Human parainfluenza virus 4a
            Viruses; Riboviria; Orthornavirae; Negarnaviricota;
            Haploviricotina; Monjiviricetes; Mononegavirales; Paramyxoviridae;
            Rubulavirus.
REFERENCE   1  (bases 1 to 1740)
  AUTHORS   Shanshan,Z., Naiying,M., Yan,Z., Aili,C., Ruiping,H., Jin,X. and
            Wenbo,X.
  TITLE     Direct Submission
  JOURNAL   Submitted (23-JUN-2020) Measles lab, National institute for viral
            disease control and prevention, China CDC, 155#, Changbai Road,
            Changping District, Beijing, Beijing, 102206, China
COMMENT     Bankit Comment: ALT EMAIL:songjh@ivdc.chinacdc.cn
            Bankit Comment: TOTAL # OF SEQS:9
            
            ##Assembly-Data-START##
            Sequencing Technology :: Sanger dideoxy sequencing
            ##Assembly-Data-END##
FEATURES             Location/Qualifiers
     source          1..1740
                     /organism="Human parainfluenza virus 4a"
                     /mol_type="viral cRNA"
                     /strain="Henan/265/2018"
                     /isolation_source="Nasopharyngeal swab"
                     /db_xref="taxon:11224"
                     /country="China"
                     /collection_date="30-Jun-2018"
     gene            complement(<1..>1740)
                     /gene="HN"
     CDS             <1..1740
                     /codon_start=1
                     /product="hemagglutinin-neuraminidase"
                     /translation="MQDSHSNTQIFNQANSMVKRTWRLLFRIATLILLVSIFVLSLII
                     VLQSTPGNLQNDINTIRRELNELMENFETTSKSLLSVSNQITYDVSVLTPIRQEAIET
                     NIISKIKDHCKDRVIKEGRTCTMNRSPLHDVSFLKGINKFYFTYKDNMQIKFKSLLDY
                     PNFIPTATTPHGCIRIPSFSLGQTHWCYTHNIILQGCADTAHSNQYVSLGTLQVLKNG
                     DPYFRVEHSHYLNDGKNRKSCSVVAVPDGCLLYCVIMTKNETENFKDPQLATQLLTYI
                     SYNGTIKDRIINPPGSSRDWVHIAPGVGSGILYANYIIFPLYGGLTEKSVIHNNQSGK
                     YFFPNSTKLQCRNSTVEKIKGAKDSYTITYFSGRLIQSAFLVCDLRRFLSEDCEILIP
                     SNDYMMVGAEGRLYNIENNIFYYQRGSSWWPYPSLYRIRLNLSNKYPKITEIKFTKIE
                     IAPRPGNKDCPGNKACPKECITGVYQDTWPLSYPNTAFPHLKRAYYTGFYLNNSLERR
                     NPTFYTADNLDYHQQERLGKFNLTAGYSTTTCFKQTTTARLYCLYILEVGDSVIGDFQ
                     INPFLRLIDQTVN"
BASE COUNT      617 a    322 c    295 g    506 t
ORIGIN      
        1 atgcaagact cacatagtaa tacacaaata ttcaatcagg caaattcaat ggtgaaaaga
       61 acatggagat tactctttcg aattgcaacc ttaatattac ttgtctcaat atttgtgtta
      121 tcactcataa ttgtattaca gtcaacacca gggaatttgc aaaacgatat caatacaatt
      181 agaagggaac tcaatgaact tatggagaat tttgaaacta cgtctaaatc actgttgagc
      241 gtatcaaatc aaattaccta cgatgtatca gtgctcactc ctataagaca agaagctatt
      301 gaaacaaaca tcatttcaaa gataaaagat cattgcaaag atagagtaat taaagaagga
      361 agaacttgta caatgaatcg cagccctttg catgatgtct cctttctaaa gggaatcaac
      421 aagttctatt tcacatataa agataatatg caaattaagt tcaaatcatt attagattat
      481 cccaatttta ttccaactgc tacaactcct cacggatgca ttcgaattcc atcattctct
      541 ttaggtcaaa cccattggtg ttatacccac aatataatac tacaaggatg tgcagacact
      601 gcacatagca atcaatatgt atcactagga accttacaag tcttaaaaaa tggtgaccct
      661 tattttagag tagagcatag tcattattta aatgacggga agaatcgaaa gagttgttca
      721 gtggttgctg tccctgacgg atgtctgctg tattgtgtga ttatgacaaa aaatgagaca
      781 gagaatttca aagatcctca attggcaaca caattactca catacatatc atataatggt
      841 accattaaag atcgtataat aaatccacca ggatcatcca gagactgggt tcatatcgca
      901 ccaggggtag gctcaggcat tttgtacgca aattacatta tatttccttt gtacgggggt
      961 ctcacagaaa aatcagtgat acataataac caatcaggga aatatttttt tcctaattcg
     1021 accaagttgc agtgtcgtaa cagtactgtg gaaaaaataa aaggagcaaa agattcatac
     1081 acaataactt atttctcagg gagacttata cagagtgcat ttttggtttg tgatctaaga
     1141 agatttcttt ctgaagattg tgaaatttta attcctagta atgactacat gatggtcggt
     1201 gcagagggtc gactatataa tattgagaac aacatatttt attatcagag aggatccagc
     1261 tggtggcctt atccgagcct ctatagaatt agattgaacc ttagtaataa atatcctaaa
     1321 ataactgaaa ttaaatttac aaagattgaa atcgccccaa gaccaggcaa caaagattgt
     1381 ccagggaata aagcctgccc aaaagaatgt ataacaggag tctaccaaga tacatggcca
     1441 ctaagttatc ctaatactgc atttccacac ttgaaacgag cgtattatac aggtttttac
     1501 ctcaataatt cgctcgaaag acgcaatcca acgttttata ctgcagacaa tctggattac
     1561 catcaacagg aaagattagg caaattcaat cttactgctg gatactctac tacaacctgt
     1621 tttaaacaga ctaccactgc gagattatac tgtctctaca tacttgaagt gggtgattca
     1681 gtcattgggg actttcaaat caacccgttt ttacgcttaa tagatcagac tgttaattaa
//
LOCUS       Seq5                    1740 bp    cRNA    linear   VRL 23-JUN-2020
DEFINITION  hemagglutinin-neuraminidase (HN) gene, complete cds.
ACCESSION   Seq5
VERSION
KEYWORDS    .
SOURCE      Human parainfluenza virus 4a
  ORGANISM  Human parainfluenza virus 4a
            Viruses; Riboviria; Orthornavirae; Negarnaviricota;
            Haploviricotina; Monjiviricetes; Mononegavirales; Paramyxoviridae;
            Rubulavirus.
REFERENCE   1  (bases 1 to 1740)
  AUTHORS   Shanshan,Z., Naiying,M., Yan,Z., Aili,C., Ruiping,H., Jin,X. and
            Wenbo,X.
  TITLE     Direct Submission
  JOURNAL   Submitted (23-JUN-2020) Measles lab, National institute for viral
            disease control and prevention, China CDC, 155#, Changbai Road,
            Changping District, Beijing, Beijing, 102206, China
COMMENT     Bankit Comment: ALT EMAIL:songjh@ivdc.chinacdc.cn
            Bankit Comment: TOTAL # OF SEQS:9
            
            ##Assembly-Data-START##
            Sequencing Technology :: Sanger dideoxy sequencing
            ##Assembly-Data-END##
FEATURES             Location/Qualifiers
     source          1..1740
                     /organism="Human parainfluenza virus 4a"
                     /mol_type="viral cRNA"
                     /strain="Henan/268/2018"
                     /isolation_source="Nasopharyngeal swab"
                     /db_xref="taxon:11224"
                     /country="China"
                     /collection_date="30-Jun-2018"
     gene            complement(<1..>1740)
                     /gene="HN"
     CDS             <1..1740
                     /codon_start=1
                     /product="hemagglutinin-neuraminidase"
                     /translation="MQDSHSNTQIFNQANSMVKRTWRLLFRIATLILLVSIFVLSLII
                     VLQSTPGNLQNDINTIRRELNELMENFETTSKSLLSVSNQITYDVSVLTPIRQEAIET
                     NIISKIKDHCKDRVIKEGGTCAMNSSPLHDVSFLKGINKFYFTYKDNMQIKFKSLLDY
                     PNFIPTATTPHGCIRIPSFSLGQTHWCYTHNIILQGCADTAHSNQYVSLGTLQVLKNG
                     DPYFKVEHSHYLNDGKNRKSCSVVAVPDGCLLYCVIMTKNETENFKDPQLATQLLTYI
                     SYNGTIKDRIINPPGSSRDWVHIAPGVGSGILYANYIIFPLYGGLTEKSVIHNNQSGN
                     YFFPNSTKLQCRNSTVEKIKGAKDSYTITYFSGRLIQSAFLVCDLRRFLSEDCEILIP
                     SNNYMMVGAEGRLYNIDNNIFYYQRGSSWWPYPSLYRIRLNLSNKYPKITEIKFTKIE
                     IAPRPGNKDCPGNKACPKECITGVYQDTWPLSYPNTAFPHLKRAYYTGFYLNNSLERR
                     NPTFYTADNLDYHQQERLGKFNLTAGYSTTTCFKQTTTARLYCLYILEVGDSVIGDFQ
                     INPFLRLIDQTVN"
BASE COUNT      621 a    320 c    288 g    511 t
ORIGIN      
        1 atgcaagact cacatagtaa tacacaaata ttcaatcagg caaattcaat ggtgaaaaga
       61 acatggagat tactatttcg aattgcaacc ttaatattac ttgtctcaat atttgtgtta
      121 tcactcataa ttgtattaca gtctacacca gggaatttgc aaaacgatat caatacaatt
      181 agaagggagc tcaatgaact tatggagaat tttgaaacta cgtctaaatc actgttaagc
      241 gtatcaaatc aaattaccta tgatgtatca gtgctcactc ctataagaca agaagccatc
      301 gaaacaaaca tcatttcaaa gataaaagat cattgcaaag atagagtaat taaagaagga
      361 ggaacttgtg caatgaatag cagccctttg catgatgtct cctttttaaa gggaatcaac
      421 aagttctatt tcacatataa agataatatg caaattaagt tcaaatcatt attagattat
      481 cccaatttta ttccaactgc tacaactcct cacggatgca ttagaattcc atcattctct
      541 ttaggtcaaa cccattggtg ttatacccac aatataatcc tacaaggatg tgcagacact
      601 gcacatagca atcaatatgt atcactagga accttacaag tcttaaaaaa tggtgaccct
      661 tattttaaag tcgagcatag tcattattta aatgacggga agaatcgaaa gagttgttca
      721 gtggttgctg tccccgacgg atgtctgctg tattgtgtga ttatgacaaa aaatgagaca
      781 gagaatttca aagatcctca attggcaaca caattactca catacatatc atataatggt
      841 accattaaag atcgtataat aaatccacca ggatcatcca gagactgggt tcatatcgca
      901 ccaggggtag gctcaggcat tttatatgca aattacatta tatttccttt gtatgggggt
      961 ctcactgaaa aatcagtgat acataataac caatcaggga actatttttt tcctaattcg
     1021 accaaattgc agtgtcgtaa cagcactgtg gaaaaaataa aaggagcaaa agattcatac
     1081 acaataactt acttctcagg gagacttata cagagtgcat ttttggtttg tgatctaaga
     1141 agatttcttt ctgaagattg tgaaatttta attcctagta ataattacat gatggtcggt
     1201 gcagagggtc gactatacaa tattgataac aacatatttt attatcagag aggatccagc
     1261 tggtggcctt atccgagcct ctatagaatt agattgaacc tcagtaataa atatcctaaa
     1321 ataactgaaa ttaaatttac aaaaattgaa atcgccccaa gaccaggtaa caaagattgt
     1381 ccagggaata aagcttgccc aaaagaatgt ataacaggag tctatcaaga tacatggcca
     1441 ctaagttatc ctaatactgc atttccacac ttgaaacgag catattatac aggtttttac
     1501 ctcaataatt cgctcgaaag acgcaatcca acgttttata ctgcagacaa tctggattac
     1561 catcaacaag aaagattagg caaattcaat cttactgctg gatactctac tacaacctgt
     1621 tttaaacaga ctaccactgc gagattatat tgtctctaca tacttgaagt gggtgattca
     1681 gtcattggag actttcaaat caacccgttt ttacgcttaa tagatcagac tgttaattaa
//
LOCUS       Seq6                    1740 bp    cRNA    linear   VRL 23-JUN-2020
DEFINITION  hemagglutinin-neuraminidase (HN) gene, complete cds.
ACCESSION   Seq6
VERSION
KEYWORDS    .
SOURCE      Human parainfluenza virus 4a
  ORGANISM  Human parainfluenza virus 4a
            Viruses; Riboviria; Orthornavirae; Negarnaviricota;
            Haploviricotina; Monjiviricetes; Mononegavirales; Paramyxoviridae;
            Rubulavirus.
REFERENCE   1  (bases 1 to 1740)
  AUTHORS   Shanshan,Z., Naiying,M., Yan,Z., Aili,C., Ruiping,H., Jin,X. and
            Wenbo,X.
  TITLE     Direct Submission
  JOURNAL   Submitted (23-JUN-2020) Measles lab, National institute for viral
            disease control and prevention, China CDC, 155#, Changbai Road,
            Changping District, Beijing, Beijing, 102206, China
COMMENT     Bankit Comment: ALT EMAIL:songjh@ivdc.chinacdc.cn
            Bankit Comment: TOTAL # OF SEQS:9
            
            ##Assembly-Data-START##
            Sequencing Technology :: Sanger dideoxy sequencing
            ##Assembly-Data-END##
FEATURES             Location/Qualifiers
     source          1..1740
                     /organism="Human parainfluenza virus 4a"
                     /mol_type="viral cRNA"
                     /strain="Henan/292/2018"
                     /isolation_source="Nasopharyngeal swab"
                     /db_xref="taxon:11224"
                     /country="China"
                     /collection_date="11-Aug-2018"
     gene            complement(<1..>1740)
                     /gene="HN"
     CDS             <1..1740
                     /codon_start=1
                     /product="hemagglutinin-neuraminidase"
                     /translation="MQDSHSNTQIFNQANSMVKRTWRLLFRIATLILLVSIFVLSLII
                     VLQSTPGNLQNDTNTIRRELNELMENFETTSKSLLSVSNQITYDVSVLTPIRQEAIET
                     NIISKIKDHCKDRVIKEGGTCAMNSSPLHDVSFLKGINKFYFTYKDNMQIKFKSLLDY
                     PNFIPTATTPHGCIRIPSFSLGQTHWCYTHNIILQGCADTAHSNQYVSLGTLQVLKNG
                     DPYFKVEHSHYLNDGKNRKSCSVVAVPDGCLLYCVIMTKNETENFKDPQLATQLLTYI
                     SYNGTIKDRIINPPGSSRDWVHIAPGVGSGILYANYIIFPLYGGLTEKSVIHNNQSGK
                     YFFPNSTKLQCRNSTVEKIKGAKDSYTITYFSGRLIQSAFLVCDLRRFLSEDCEILIP
                     SNNYMMVGAEGRLYNIDNNIFYYQRGSSWWPYPSLYRIRLNLSNKYPKITEIKFTKIE
                     IAPRPGNKDCPGNKACPKECITGVYQDTWPLSYPNTAFPHLKRAYYTGFYLNNSLERR
                     NPTFHTADNLDYHQQERLGKFNLTAGYSTTTCFKQTTTARLYCLYILEVGDSVIGDFQ
                     INPFLRLIDQTVN"
BASE COUNT      621 a    321 c    289 g    509 t
ORIGIN      
        1 atgcaagact cacatagtaa tacacaaata ttcaatcagg caaattcaat ggtgaaaaga
       61 acatggagat tactatttcg aattgcaacc ttaatattac ttgtctcaat atttgtgtta
      121 tcactcataa ttgtattaca gtctacacca gggaatttgc aaaacgatac caatacaatt
      181 agaagggagc tcaatgaact tatggagaat tttgaaacta cgtctaaatc actgttaagc
      241 gtatcaaatc aaattaccta tgatgtatca gtgctcactc ctataagaca agaagccatc
      301 gaaacaaaca tcatttcaaa gataaaagat cattgcaaag atagagtaat taaagaagga
      361 ggaacttgtg caatgaatag cagccctttg catgatgtct cctttttaaa gggaatcaac
      421 aagttctatt tcacatataa agataatatg caaattaagt tcaaatcatt attagattat
      481 cccaatttta ttccaactgc tacaactcct cacggatgca ttagaattcc atcattctct
      541 ttaggtcaaa cccattggtg ttatacccac aatataatcc tacaaggatg tgcagacact
      601 gcacatagca atcaatatgt atcactagga accttacaag tcttaaaaaa tggtgaccct
      661 tattttaaag tcgagcatag tcattattta aatgacggga agaatcgaaa gagttgttca
      721 gtggttgctg tccccgacgg atgtctgctg tattgtgtga ttatgacaaa aaatgagaca
      781 gagaatttca aagatcctca attggcaaca caattactca catacatatc atataatggt
      841 accattaaag atcgtataat aaatccacca ggatcatcca gagactgggt tcatatcgca
      901 ccaggggtag gctcgggcat tttatatgca aattacatta tatttccttt gtatgggggt
      961 ctcactgaaa aatcagtgat acataataac caatcaggga aatatttttt tcctaattcg
     1021 accaaattgc agtgtcgtaa cagcactgtg gaaaaaataa aaggagcaaa agattcatac
     1081 acaataactt acttctcagg gagacttata cagagtgcat ttttggtttg tgatctaaga
     1141 agatttcttt ctgaagattg tgaaatttta attcctagta ataattacat gatggtcggt
     1201 gcagagggtc gactatacaa tattgataac aacatatttt attatcagag aggatccagc
     1261 tggtggcctt atccgagcct ctatagaatt agattgaacc tcagtaataa atatcctaaa
     1321 ataactgaaa ttaaatttac aaaaattgaa atcgccccaa gaccaggtaa caaagattgt
     1381 ccagggaata aagcttgccc aaaagaatgt ataacaggag tctatcaaga tacatggcca
     1441 ctaagttatc ctaatactgc atttccacac ttgaaacgag catattatac aggtttttac
     1501 ctcaataatt cgctcgaaag acgcaatcca acgtttcata ctgcagacaa tctggattac
     1561 catcaacaag aaagattagg caaattcaat cttactgctg gatactctac tacaacctgt
     1621 tttaaacaga ctaccactgc gagattatat tgtctctaca tacttgaagt gggtgattca
     1681 gtcattggag actttcaaat caacccgttt ttacgcttaa tagatcagac tgttaattaa
//
LOCUS       Seq7                    1740 bp    cRNA    linear   VRL 23-JUN-2020
DEFINITION  hemagglutinin-neuraminidase (HN) gene, complete cds.
ACCESSION   Seq7
VERSION
KEYWORDS    .
SOURCE      Human parainfluenza virus 4a
  ORGANISM  Human parainfluenza virus 4a
            Viruses; Riboviria; Orthornavirae; Negarnaviricota;
            Haploviricotina; Monjiviricetes; Mononegavirales; Paramyxoviridae;
            Rubulavirus.
REFERENCE   1  (bases 1 to 1740)
  AUTHORS   Shanshan,Z., Naiying,M., Yan,Z., Aili,C., Ruiping,H., Jin,X. and
            Wenbo,X.
  TITLE     Direct Submission
  JOURNAL   Submitted (23-JUN-2020) Measles lab, National institute for viral
            disease control and prevention, China CDC, 155#, Changbai Road,
            Changping District, Beijing, Beijing, 102206, China
COMMENT     Bankit Comment: ALT EMAIL:songjh@ivdc.chinacdc.cn
            Bankit Comment: TOTAL # OF SEQS:9
            
            ##Assembly-Data-START##
            Sequencing Technology :: Sanger dideoxy sequencing
            ##Assembly-Data-END##
FEATURES             Location/Qualifiers
     source          1..1740
                     /organism="Human parainfluenza virus 4a"
                     /mol_type="viral cRNA"
                     /strain="Henan/303/2018"
                     /isolation_source="Nasopharyngeal swab"
                     /db_xref="taxon:11224"
                     /country="China"
                     /collection_date="15-Sep-2018"
     gene            complement(<1..>1740)
                     /gene="HN"
     CDS             <1..1740
                     /codon_start=1
                     /product="hemagglutinin-neuraminidase"
                     /translation="MQDSHSNTQIFNQANSMVKRTWRLLFRIATLILLVSIFVLSLII
                     VLQSTPGNLQNDINTIRRELNELMENFETTSKSLLSVSNQITYDVSVLTPIRQEAIET
                     NIISKIKDHCKDRVIKEGGTCTMNSSPLHDVSFLKGINKFYFTYKDNMQIKFKSLLDY
                     PNFIPTATTPHGCIRIPSFSLGQTHWCYTHNIILQGCADTAHSNQYVSLGTLQVLKNG
                     DPYFKVEHSHYLNDGKNRKSCSVVAVPDGCLLYCVIMTKNETENFKDPQLATQLLTYI
                     SYNGTIKDRIINPPGSSRDWVHIAPGVGSGILYANYILFPLYGGLTEKSVIHNNQSGK
                     YFFPNSTKLQCRNSTVEKIKGAKDSYTITYFSGRLIQSAFLVCDLRRFLSEDCEILIP
                     SNNYMMVGAEGRLYNIDNNIFYYQRGSSWWPYPSLYRIRLNLSNKYPKITEIKFTKIE
                     IAPRPGNKDCPGNKACPKECITGVYQDTWPLSYPNTAFPHLKRAYYTGFYLNNSLERR
                     NPTFYTADNLDYHQQERLGKFNLTAGYSTTTCFKQTTTARLYCLYILEVGDSVIGDFQ
                     INPFLRLIDQTVN"
BASE COUNT      620 a    316 c    289 g    515 t
ORIGIN      
        1 atgcaagact cacatagtaa tacacaaata ttcaatcagg caaattcaat ggtgaaaaga
       61 acatggagat tattatttcg aattgcaacc ttaatattac ttgtctcaat atttgtgtta
      121 tcactcataa ttgtattaca gtctacacca gggaatttgc aaaacgatat caatacaatt
      181 agaagggagc tcaatgaact tatggagaat tttgaaacta cgtctaaatc actgttaagc
      241 gtatcaaatc aaattaccta tgatgtatca gtgctcactc ctataagaca agaagccatt
      301 gaaacaaaca tcatttcaaa gataaaagat cattgcaaag atagagtaat taaagaagga
      361 ggaacttgta caatgaatag cagccctttg catgatgtct cctttctaaa gggaatcaac
      421 aagttctatt tcacatataa agataatatg caaattaagt tcaaatcatt attagattat
      481 cccaatttta ttccaactgc tacaactcct cacggatgca ttagaattcc atcattctct
      541 ttaggtcaaa ctcattggtg ttatacccac aatataatcc tacaaggatg tgcagacact
      601 gcacatagca atcaatatgt atcactagga accttacaag tcttaaaaaa tggtgaccct
      661 tattttaaag tcgagcatag tcattattta aatgacggga agaatcgaaa gagttgttca
      721 gtggttgctg tccccgacgg atgtctgctg tattgtgtga ttatgacaaa aaatgagaca
      781 gagaatttca aagatcctca attggcaaca caattactca catacatatc atataatggt
      841 accattaaag atcgtataat aaatccacca ggatcatcca gagactgggt tcatatcgca
      901 ccaggggtag gctcaggcat tttgtatgca aattacattt tatttccttt gtatgggggt
      961 ctcactgaaa aatcagtgat acataataac caatcaggga aatatttttt tcctaattcg
     1021 accaaattgc agtgtcgtaa cagcactgtg gaaaaaataa aaggagcaaa agattcatac
     1081 acgataactt acttctcagg gagacttata cagagtgcat ttttggtttg tgatctaaga
     1141 agatttcttt ctgaagattg tgaaatttta attcctagta ataattacat gatggtcggt
     1201 gcagagggtc gactatacaa tattgataac aacatatttt attatcagag aggatccagc
     1261 tggtggcctt atccgagcct ttatagaatt agattgaacc tcagtaataa atatcctaaa
     1321 ataactgaaa ttaaatttac aaaaattgaa atcgccccaa gaccaggtaa caaagattgt
     1381 ccagggaata aagcttgccc aaaagaatgt ataacaggag tctatcaaga tacatggcca
     1441 ctaagttatc ctaatactgc atttccacac ttgaaacgag catattatac aggtttttac
     1501 ctcaataatt cgctcgaaag acgcaatcca acgttttata ctgcagacaa tctggattac
     1561 catcaacaag aaagattagg caaattcaat cttactgctg gatactctac tacaacctgt
     1621 tttaaacaga ctaccactgc gagattatat tgtctctaca tacttgaagt gggtgattca
     1681 gtcattggag actttcaaat caacccgttt ttacgcttaa tagatcagac tgttaattaa
//
LOCUS       Seq8                    1740 bp    cRNA    linear   VRL 23-JUN-2020
DEFINITION  hemagglutinin-neuraminidase (HN) gene, complete cds.
ACCESSION   Seq8
VERSION
KEYWORDS    .
SOURCE      Human parainfluenza virus 4b
  ORGANISM  Human parainfluenza virus 4b
            Viruses; Riboviria; Orthornavirae; Negarnaviricota;
            Haploviricotina; Monjiviricetes; Mononegavirales; Paramyxoviridae;
            Rubulavirus.
REFERENCE   1  (bases 1 to 1740)
  AUTHORS   Shanshan,Z., Naiying,M., Yan,Z., Aili,C., Ruiping,H., Jin,X. and
            Wenbo,X.
  TITLE     Direct Submission
  JOURNAL   Submitted (23-JUN-2020) Measles lab, National institute for viral
            disease control and prevention, China CDC, 155#, Changbai Road,
            Changping District, Beijing, Beijing, 102206, China
COMMENT     Bankit Comment: ALT EMAIL:songjh@ivdc.chinacdc.cn
            Bankit Comment: TOTAL # OF SEQS:9
            
            ##Assembly-Data-START##
            Sequencing Technology :: Sanger dideoxy sequencing
            ##Assembly-Data-END##
FEATURES             Location/Qualifiers
     source          1..1740
                     /organism="Human parainfluenza virus 4b"
                     /mol_type="viral cRNA"
                     /strain="Henan/269/2018"
                     /isolation_source="Nasopharyngeal swab"
                     /db_xref="taxon:11226"
                     /country="China"
                     /collection_date="3-Jul-2018"
     gene            complement(<1..>1740)
                     /gene="HN"
     CDS             <1..1740
                     /codon_start=1
                     /product="hemagglutinin-neuraminidase"
                     /translation="MQESRGNTQIFSQANSMVKRTWRLLFRIVTLILLISIFVLSLII
                     VLQSTPGNLQSDVDIIRKELDELMENFETTSKSLLSVANQITYDVSVLTPIRQEATET
                     NIIAKIKDHCKDRVVKGESTCTLGHKPLHDASFLNGFNKFYFTYRDNVQIRLNPLLDY
                     PNFIPTATTPHGCIRIPSFSLSQTHWCYTHNTILRGCEDTASSKQYVSLGTLQTLENG
                     DPYFKVEYSHYLNDRKNRKSCSVVAVLDGCLLYCVIMTKNETENFKDPQLATQLLTYI
                     SYNGTIKERIINPPGSSRDWVHISPGVGSGILYSNYIIFPLYGGLMENSMIYNNQSGK
                     YFFPNSTKLPCSNKTSEKITGAKDSYTITYFSRRLIQSAFLICDLRQFLSEDCEILIP
                     SNDHMLVGAEGRLYNIENNIFYYQRGSSWWPYPSLYRIKLNSNKKYPRIIEVKFTKIE
                     IAPRPGNKDCPGNKACPKECITGVYQDIWPLSYPNTAFPHKKRAYYTGFYLNNSLARR
                     NPTFYTADNLDYHQQERLGKFNLTAGYSTTTCFKQTTTARLYCLYILEVGDSVIGDFQ
                     IFPFLRSIDQAIT"
BASE COUNT      603 a    323 c    290 g    524 t
ORIGIN      
        1 atgcaagagt cacgtggcaa tactcaaata ttcagccaag caaattcaat ggtaaaaaga
       61 acatggagat tactattccg gattgtaact ttaatattac ttatttcaat atttgtgtta
      121 tcactcataa ttgtactaca atcaactcca ggaaatttgc aaagtgatgt cgatataatc
      181 agaaaagagc tcgatgaact tatggagaac tttgaaacca cctctaaatc actgctgagc
      241 gtagcaaatc aaattaccta tgatgtatca gttctcaccc ccataaggca agaagccact
      301 gaaacaaaca ttattgcgaa aataaaagat cattgcaaag atagggtagt taaaggagag
      361 agcacctgca cactgggtca caagcctcta catgatgctt cctttctgaa tggatttaac
      421 aaattctatt tcacatatag ggacaatgta caaatcagac ttaatccatt attagattat
      481 cccaatttta ttccaactgc tacaactcct catggatgta ttcgaattcc atcattctcc
      541 ctaagtcaaa ctcattggtg ttatactcac aatacaatct tacggggatg tgaagatact
      601 gcatctagca aacagtatgt atctctagga accttacaga ccttagaaaa tggtgatcct
      661 tatttcaagg tcgagtacag tcattattta aatgatagga agaatcgaaa aagttgctca
      721 gtggttgctg tccttgacgg atgtttattg tattgtgtga tcatgaccaa aaatgaaaca
      781 gagaatttca aggatcctca attggcaaca caattactta catatatatc atataatggt
      841 actatcaaag agcgcataat aaatccaccc ggatcatcta gagattgggt tcacatctca
      901 ccaggggtgg gttctggtat tttatattca aattacatca tatttccctt atatggaggc
      961 cttatggaaa attcaatgat atataataat caatcaggaa aatatttttt ccctaattca
     1021 accaagttgc catgtagtaa taaaaccagt gaaaaaataa caggagcaaa agactcatac
     1081 acaataactt atttctctag gagacttata cagagtgcat ttttgatttg tgatttaaga
     1141 caatttcttt ctgaagattg tgaaatttta attcctagca atgatcacat gctagttggt
     1201 gcagagggtc gcctatataa tattgaaaat aatatatttt actatcagag aggatccagc
     1261 tggtggccct atccaagcct ttatagaatc aaattaaatt ctaataagaa atatcctaga
     1321 ataattgagg tcaaatttac aaaaattgag atagctccaa gacctggcaa taaagattgc
     1381 ccaggaaata aagcttgccc aaaagaatgc ataacaggag tttaccaaga tatatggcca
     1441 ttaagttatc ctaatactgc gttcccccac aaaaaacgag cgtactatac aggtttttat
     1501 ctcaataatt cgcttgcgag acgtaacccg acattttata ctgctgataa tctagactac
     1561 catcaacagg aaagattggg taaatttaat cttactgctg gatattccac tacaacttgt
     1621 ttcaagcaga ctaccactgc aagattatac tgtctttaca tacttgaggt gggtgactca
     1681 gtaattggtg attttcagat ttttcccttt ttacgctcaa tagatcaggc tatcacttaa
//
LOCUS       Seq9                    1740 bp    cRNA    linear   VRL 23-JUN-2020
DEFINITION  hemagglutinin-neuraminidase (HN) gene, complete cds.
ACCESSION   Seq9
VERSION
KEYWORDS    .
SOURCE      Human parainfluenza virus 4b
  ORGANISM  Human parainfluenza virus 4b
            Viruses; Riboviria; Orthornavirae; Negarnaviricota;
            Haploviricotina; Monjiviricetes; Mononegavirales; Paramyxoviridae;
            Rubulavirus.
REFERENCE   1  (bases 1 to 1740)
  AUTHORS   Shanshan,Z., Naiying,M., Yan,Z., Aili,C., Ruiping,H., Jin,X. and
            Wenbo,X.
  TITLE     Direct Submission
  JOURNAL   Submitted (23-JUN-2020) Measles lab, National institute for viral
            disease control and prevention, China CDC, 155#, Changbai Road,
            Changping District, Beijing, Beijing, 102206, China
COMMENT     Bankit Comment: ALT EMAIL:songjh@ivdc.chinacdc.cn
            Bankit Comment: TOTAL # OF SEQS:9
            
            ##Assembly-Data-START##
            Sequencing Technology :: Sanger dideoxy sequencing
            ##Assembly-Data-END##
FEATURES             Location/Qualifiers
     source          1..1740
                     /organism="Human parainfluenza virus 4b"
                     /mol_type="viral cRNA"
                     /strain="Henan/274/2018"
                     /isolation_source="Nasopharyngeal swab"
                     /db_xref="taxon:11226"
                     /country="China"
                     /collection_date="5-Jul-2018"
     gene            complement(<1..>1740)
                     /gene="HN"
     CDS             <1..1740
                     /codon_start=1
                     /product="hemagglutinin-neuraminidase"
                     /translation="MQESRGNTQIFSQANSMVKRTWRLLFRIVTLILLISIFVLSLII
                     VLQSTPGNLQSDVDIIRKELDELMENFETTSKSLLSVANQITYDVSVLTPIRQEATET
                     NIIAKIKDHCKDRIVKGESTCTLGHKPLHDASFLNGFNKFYFTYRDNVQIRLNPLLDY
                     PNFIPTATTPHGCIRIPSFSLSQTHWCYTHNTILRGCEDTASSKQYVSLGTLQTLENG
                     DPYFKVEYSHYLNDRKNRKSCSVVAVLDGCLLYCVIMTKNETENLKDPQLATQLLTYI
                     SYNGTIKERIINPPGSSRDWVHISPGVGSGILYSNYIIFPLYGGLMENSMIYNNQSGK
                     YFFPNSTKLPCSNKTSEKITGAKDSYTITYFSRRLIQSAFLICDLRQFLSEDCEILIP
                     SNDHMLVGAEGRLYNIENNIFYYQRGSSWWPYPSLYRIKLNSNKKYPRIIEVKFTKIE
                     IAPRPGNKDCPGNKACPKECITGVYQDIWPLSYPNTAFPHKKRAYYTGFYLNNSLARR
                     NPTFYTADNLDYHQQERLGKFNLTAGYSTTTCFKQTTTARLYCLYILEVGDSVIGDFQ
                     IFPFLRSIDQAIT"
BASE COUNT      605 a    324 c    288 g    523 t
ORIGIN      
        1 atgcaagagt cacgtggcaa tactcaaata ttcagccaag caaattcaat ggtaaaaaga
       61 acatggagat tactattccg gattgtaact ttaatattac ttatttcaat atttgtgtta
      121 tcactcataa ttgtactaca atcaactcca ggaaatttgc aaagtgatgt cgatataatc
      181 agaaaagagc tcgatgaact tatggagaac tttgaaacca cctctaaatc actgctgagc
      241 gtagcaaatc aaattaccta tgatgtatca gttctcaccc ccataaggca agaagccact
      301 gaaacaaaca ttattgcgaa aataaaagat cattgcaaag ataggatagt taaaggagag
      361 agcacctgca cactgggtca caagcctcta catgatgctt cctttctgaa tggatttaac
      421 aaattctatt tcacatatag ggacaatgta caaatcagac ttaatccatt attagattat
      481 cccaatttta ttccaactgc tacaactcct catggatgta ttcgaattcc atcattctcc
      541 ctaagtcaaa ctcattggtg ttatactcac aatacaatct tacggggatg tgaagatact
      601 gcatctagca aacagtatgt atctctagga accttacaga ccttagaaaa tggtgatcct
      661 tatttcaagg tcgagtacag tcattattta aatgatagga agaatcgaaa aagttgctca
      721 gtggttgctg tccttgacgg atgtttattg tattgtgtga tcatgaccaa aaatgaaaca
      781 gagaatctca aggatcctca attggcaaca caattactta catatatatc atataatggt
      841 actatcaaag agcgcataat aaatccaccc ggatcatcta gagattgggt tcacatctca
      901 ccaggagtgg gttctggtat tttatattca aattacatca tatttccctt atatggaggc
      961 cttatggaaa attcaatgat atataataat caatcaggga aatatttttt ccctaattca
     1021 accaagttgc catgtagtaa taaaaccagt gaaaaaataa caggagcaaa agactcatac
     1081 acaataactt atttctctag gagacttata cagagtgcat ttttaatttg tgatttaaga
     1141 caatttcttt ctgaagattg tgaaatttta attcctagca atgatcacat gctagttggt
     1201 gcagagggtc gcctatataa tattgaaaat aatatatttt actatcagag aggatccagc
     1261 tggtggccct atccaagcct ttatagaatc aaattaaatt ctaataagaa atatcctaga
     1321 ataattgagg tcaaatttac aaaaattgag atagctccaa gacctggcaa taaagattgc
     1381 ccaggaaata aagcttgccc aaaagaatgc ataacaggag tttaccaaga tatatggcca
     1441 ttaagttatc ctaatactgc gttcccccac aaaaaacgag cgtactatac aggtttttat
     1501 ctcaataatt cgcttgcgag acgtaacccg acattttata ctgctgataa tctagactac
     1561 catcaacagg aaagattggg taaatttaat cttactgctg gatattccac tacaacttgt
     1621 ttcaagcaga ctaccactgc aagattatac tgtctttaca tacttgaggt gggtgactca
     1681 gtaattggtg attttcagat ttttcccttt ttacgctcaa tagatcaggc tatcacttaa
//
